# Supplementary material for: Molecular basis of high temperature-induced bolting in lettuce revealed by multi-omics analysis
Source: BMC Genomics. 2022 Aug 12;23:580. doi: 10.1186/s12864-022-08814-z (PMC9373282; doi:10.1186/s12864-022-08814-z)
Supplement: Supplementary file 2 — Additional file 2. Table S1. DE miRNA target genes. [file 12864_2022_8814_MOESM2_ESM.xlsx]

## Sheet: DEG_miRNA_target_genes
Table S1. Differentially expressed (DE) miRNA target genes
HT2 vs C2		HT8 vs C8		HT24 vs C24
DE miRNA	DE miRNA target genes	DE miRNA	DE miRNA target genes	DE miRNA	DE miRNA target genes
miRNA-1115	Lsat_1_v5_gn_6_17600	miRNA-3926	Lsat_1_v5_gn_5_188240	miRNA-3926	Lsat_1_v5_gn_5_188240
miRNA-615	Lsat_1_v5_gn_8_31081	miRNA-3357	Lsat_1_v5_gn_5_131021	miRNA-829	Lsat_1_v5_gn_8_54380
miRNA-4230	Lsat_1_v5_gn_5_149541	miRNA-3357	Lsat_1_v5_gn_5_159200	miRNA-3755	Lsat_1_v5_gn_9_122981
miRNA-4931	Lsat_1_v5_gn_8_31081	miRNA-3357	Lsat_1_v5_gn_3_94320	miRNA-1817	Lsat_1_v5_gn_4_54820
miRNA-3372	Lsat_1_v5_gn_8_31081	miRNA-3357	Lsat_1_v5_gn_7_54281	miRNA-1817	Lsat_1_v5_gn_8_159221
miRNA-760	Lsat_1_v5_gn_8_31081	miRNA-829	Lsat_1_v5_gn_8_54380	miRNA-1817	Lsat_1_v5_gn_8_159080
miRNA-4902	Lsat_1_v5_gn_4_148421	miRNA-3826	Lsat_1_v5_gn_5_34921	miRNA-4116	Lsat_1_v5_gn_9_49801
miRNA-4902	Lsat_1_v5_gn_9_93340	miRNA-3826	Lsat_1_v5_gn_4_67341	miRNA-1820	Lsat_1_v5_gn_7_75301
miRNA-4902	Lsat_1_v5_gn_5_39460	miRNA-3826	Lsat_1_v5_gn_2_109620	miRNA-1624	Lsat_1_v5_gn_4_106301
miRNA-4902	Lsat_1_v5_gn_4_150641	miRNA-3826	Lsat_1_v5_gn_1_123241	miRNA-2837	Lsat_1_v5_gn_3_16601
miRNA-4902	Lsat_1_v5_gn_4_150441	miRNA-3794	Lsat_1_v5_gn_4_152881	miRNA-824	Lsat_1_v5_gn_2_87120
miRNA-4902	Lsat_1_v5_gn_5_39581	miRNA-1817	Lsat_1_v5_gn_4_54820	miRNA-3794	Lsat_1_v5_gn_4_152881
miRNA-4902	Lsat_1_v5_gn_9_92980	miRNA-1817	Lsat_1_v5_gn_8_159221	miRNA-1716	Lsat_1_v5_gn_5_146820
miRNA-4902	Lsat_1_v5_gn_5_39440	miRNA-1817	Lsat_1_v5_gn_8_159080	miRNA-1716	Lsat_1_v5_gn_8_13521
miRNA-4902	Lsat_1_v5_gn_4_145880	miRNA-4532	Lsat_1_v5_gn_4_109600	miRNA-1716	Lsat_1_v5_gn_6_46681
miRNA-4902	Lsat_1_v5_gn_4_148360	miRNA-4532	Lsat_1_v5_gn_1_14220	miRNA-760	Lsat_1_v5_gn_8_31081
miRNA-4902	Lsat_1_v5_gn_9_91281	miRNA-4532	Lsat_1_v5_gn_5_20601	miRNA-1712	Lsat_1_v5_gn_5_146820
miRNA-4902	Lsat_1_v5_gn_5_159861	miRNA-4532	Lsat_1_v5_gn_7_104460	miRNA-1712	Lsat_1_v5_gn_8_13521
miRNA-4902	Lsat_1_v5_gn_0_43840	miRNA-4532	Lsat_1_v5_gn_5_981	miRNA-1712	Lsat_1_v5_gn_6_46681
miRNA-4902	Lsat_1_v5_gn_9_92740	miRNA-4532	Lsat_1_v5_gn_4_169300	miRNA-1040	Lsat_1_v5_gn_7_44361
miRNA-4902	Lsat_1_v5_gn_4_148261	miRNA-4532	Lsat_1_v5_gn_5_127660	miRNA-1040	Lsat_1_v5_gn_3_108001
miRNA-4902	Lsat_1_v5_gn_9_91880	miRNA-4532	Lsat_1_v5_gn_1_55141	miRNA-1040	Lsat_1_v5_gn_8_157341
miRNA-4902	Lsat_1_v5_gn_9_91940	miRNA-2992	Lsat_1_v5_gn_1_60800	miRNA-1040	Lsat_1_v5_gn_5_148881
miRNA-4902	Lsat_1_v5_gn_4_148140	miRNA-2992	Lsat_1_v5_gn_1_60640	miRNA-4549	Lsat_1_v5_gn_5_154601
miRNA-4902	Lsat_1_v5_gn_1_105241	miRNA-4845	Lsat_1_v5_gn_4_89941	miRNA-1115	Lsat_1_v5_gn_6_17600
miRNA-4902	Lsat_1_v5_gn_4_37660	miRNA-4845	Lsat_1_v5_gn_4_75800	miRNA-3724	Lsat_1_v5_gn_3_52541
miRNA-4902	Lsat_1_v5_gn_9_14781	miRNA-1541	Lsat_1_v5_gn_9_53381	miRNA-4307	Lsat_1_v5_gn_8_31081
miRNA-4902	Lsat_1_v5_gn_5_104140	miRNA-4021	Lsat_1_v5_gn_3_78621	miRNA-2078	Lsat_1_v5_gn_8_31081
miRNA-4902	Lsat_1_v5_gn_1_101021	miRNA-4021	Lsat_1_v5_gn_3_128721	miRNA-3436	Lsat_1_v5_gn_4_38381
miRNA-4902	Lsat_1_v5_gn_1_102041	miRNA-4021	Lsat_1_v5_gn_4_153400	miRNA-4159	Lsat_1_v5_gn_1_117821
miRNA-4902	Lsat_1_v5_gn_1_102140	miRNA-4021	Lsat_1_v5_gn_3_681	miRNA-3089	Lsat_1_v5_gn_9_96241
miRNA-4902	Lsat_1_v5_gn_1_102180	miRNA-4021	Lsat_1_v5_gn_7_9261	miRNA-1717	Lsat_1_v5_gn_5_146820
miRNA-4902	Lsat_1_v5_gn_1_101761	miRNA-4021	Lsat_1_v5_gn_6_3180	miRNA-1717	Lsat_1_v5_gn_8_13521
miRNA-4902	Lsat_1_v5_gn_1_101920	miRNA-4549	Lsat_1_v5_gn_5_154601	miRNA-1717	Lsat_1_v5_gn_6_46681
miRNA-4902	Lsat_1_v5_gn_2_5001	miRNA-88	Lsat_1_v5_gn_4_89941	miRNA-3514	Lsat_1_v5_gn_2_19760
miRNA-4902	Lsat_1_v5_gn_2_86861	miRNA-88	Lsat_1_v5_gn_4_75800	miRNA-1497	Lsat_1_v5_gn_3_111521
miRNA-4902	Lsat_1_v5_gn_4_142780	miRNA-1437	Lsat_1_v5_gn_1_52741	miRNA-1497	Lsat_1_v5_gn_3_111041
miRNA-4902	Lsat_1_v5_gn_4_143541	miRNA-1437	Lsat_1_v5_gn_4_16900	miRNA-1497	Lsat_1_v5_gn_3_111640
miRNA-4902	Lsat_1_v5_gn_9_58521	miRNA-1437	Lsat_1_v5_gn_2_115581	miRNA-1497	Lsat_1_v5_gn_3_111320
miRNA-4902	Lsat_1_v5_gn_3_58841	miRNA-1437	Lsat_1_v5_gn_7_5080	miRNA-1497	Lsat_1_v5_gn_3_111360
miRNA-2629	Lsat_1_v5_gn_8_31081	miRNA-1437	Lsat_1_v5_gn_4_167101	miRNA-1497	Lsat_1_v5_gn_3_111261
miRNA-1708	Lsat_1_v5_gn_8_31081	miRNA-1437	Lsat_1_v5_gn_8_7120	miRNA-1497	Lsat_1_v5_gn_3_111021
miRNA-5052	Lsat_1_v5_gn_2_67900	miRNA-1437	Lsat_1_v5_gn_2_6560	miRNA-1497	Lsat_1_v5_gn_1_10440
miRNA-238	Lsat_1_v5_gn_2_67900	miRNA-1437	Lsat_1_v5_gn_4_16921	miRNA-1497	Lsat_1_v5_gn_8_71020
miRNA-2701	Lsat_1_v5_gn_8_31081	miRNA-1437	Lsat_1_v5_gn_4_16941	miRNA-1718	Lsat_1_v5_gn_5_146820
miRNA-2646	Lsat_1_v5_gn_8_31081	miRNA-1437	Lsat_1_v5_gn_4_176821	miRNA-1718	Lsat_1_v5_gn_8_13521
miRNA-1211	Lsat_1_v5_gn_9_63160	miRNA-1437	Lsat_1_v5_gn_3_39980	miRNA-1718	Lsat_1_v5_gn_6_46681
miRNA-2908	Lsat_1_v5_gn_2_67900	miRNA-1437	Lsat_1_v5_gn_5_81060	miRNA-1713	Lsat_1_v5_gn_5_146820
miRNA-837	Lsat_1_v5_gn_2_67900	miRNA-1437	Lsat_1_v5_gn_4_167221	miRNA-1713	Lsat_1_v5_gn_8_13521
miRNA-2842	Lsat_1_v5_gn_2_67900	miRNA-1437	Lsat_1_v5_gn_4_16720	miRNA-1713	Lsat_1_v5_gn_6_46681
miRNA-55	Lsat_1_v5_gn_2_67900	miRNA-1437	Lsat_1_v5_gn_4_16680	miRNA-3641	Lsat_1_v5_gn_4_8860
		miRNA-1437	Lsat_1_v5_gn_4_16700	miRNA-3641	Lsat_1_v5_gn_8_150420
		miRNA-1437	Lsat_1_v5_gn_4_16820	miRNA-1200	Lsat_1_v5_gn_9_58201
		miRNA-1437	Lsat_1_v5_gn_4_17000	miRNA-1062	Lsat_1_v5_gn_6_109900
		miRNA-3089	Lsat_1_v5_gn_9_96241	miRNA-2776	Lsat_1_v5_gn_9_58201
		miRNA-2232	Lsat_1_v5_gn_3_80500	miRNA-5023	Lsat_1_v5_gn_2_85360
		miRNA-3514	Lsat_1_v5_gn_2_19760	miRNA-5023	Lsat_1_v5_gn_1_43980
		miRNA-4854	Lsat_1_v5_gn_2_81641	miRNA-4410	Lsat_1_v5_gn_6_109900
		miRNA-4854	Lsat_1_v5_gn_3_116040	miRNA-3468	Lsat_1_v5_gn_5_154601
		miRNA-4854	Lsat_1_v5_gn_4_129001	miRNA-244	Lsat_1_v5_gn_5_72841
		miRNA-4854	Lsat_1_v5_gn_5_45900	miRNA-244	Lsat_1_v5_gn_8_108600
		miRNA-4854	Lsat_1_v5_gn_6_63460	miRNA-2965	Lsat_1_v5_gn_8_98880
		miRNA-4854	Lsat_1_v5_gn_7_33320	miRNA-904	Lsat_1_v5_gn_8_31081
		miRNA-4920	Lsat_1_v5_gn_1_55341	miRNA-3153	Lsat_1_v5_gn_8_31081
		miRNA-4920	Lsat_1_v5_gn_1_21441	miRNA-2624	Lsat_1_v5_gn_8_157441
		miRNA-4920	Lsat_1_v5_gn_4_22820	miRNA-2624	Lsat_1_v5_gn_8_157940
		miRNA-1691	Lsat_1_v5_gn_8_99901	miRNA-2624	Lsat_1_v5_gn_3_16881
		miRNA-3641	Lsat_1_v5_gn_4_8860	miRNA-2624	Lsat_1_v5_gn_8_157881
		miRNA-3641	Lsat_1_v5_gn_8_150420	miRNA-2624	Lsat_1_v5_gn_8_158040
		miRNA-56	Lsat_1_v5_gn_9_97501	miRNA-2624	Lsat_1_v5_gn_5_42060
		miRNA-56	Lsat_1_v5_gn_7_104120	miRNA-2624	Lsat_1_v5_gn_8_138400
		miRNA-1200	Lsat_1_v5_gn_9_58201	miRNA-2624	Lsat_1_v5_gn_8_138120
		miRNA-2776	Lsat_1_v5_gn_9_58201	miRNA-2624	Lsat_1_v5_gn_8_138040
		miRNA-1062	Lsat_1_v5_gn_6_109900	miRNA-2624	Lsat_1_v5_gn_8_157700
		miRNA-5023	Lsat_1_v5_gn_2_85360	miRNA-2624	Lsat_1_v5_gn_8_132500
		miRNA-5023	Lsat_1_v5_gn_1_43980	miRNA-2624	Lsat_1_v5_gn_4_172281
		miRNA-2612	Lsat_1_v5_gn_4_89941	miRNA-2624	Lsat_1_v5_gn_0_19780
		miRNA-2612	Lsat_1_v5_gn_4_75800	miRNA-2624	Lsat_1_v5_gn_3_5601
		miRNA-4410	Lsat_1_v5_gn_6_109900	miRNA-2624	Lsat_1_v5_gn_9_39040
		miRNA-5197	Lsat_1_v5_gn_4_22080	miRNA-2624	Lsat_1_v5_gn_8_100500
		miRNA-3468	Lsat_1_v5_gn_5_154601	miRNA-2624	Lsat_1_v5_gn_2_31440
		miRNA-244	Lsat_1_v5_gn_5_72841	miRNA-2624	Lsat_1_v5_gn_4_35281
		miRNA-244	Lsat_1_v5_gn_8_108600	miRNA-2483	Lsat_1_v5_gn_6_109900
		miRNA-2483	Lsat_1_v5_gn_6_109900	miRNA-406	Lsat_1_v5_gn_8_94080
		miRNA-523	Lsat_1_v5_gn_9_58201	miRNA-406	Lsat_1_v5_gn_2_49561
		miRNA-3783	Lsat_1_v5_gn_2_59580	miRNA-406	Lsat_1_v5_gn_2_49361
		miRNA-4314	Lsat_1_v5_gn_5_34860	miRNA-523	Lsat_1_v5_gn_9_58201
		miRNA-4046	Lsat_1_v5_gn_7_97821	miRNA-5208	Lsat_1_v5_gn_1_12340
		miRNA-4046	Lsat_1_v5_gn_8_138440	miRNA-1640	Lsat_1_v5_gn_7_44361
		miRNA-4046	Lsat_1_v5_gn_7_97581	miRNA-1640	Lsat_1_v5_gn_3_108001
		miRNA-4046	Lsat_1_v5_gn_1_60861	miRNA-1640	Lsat_1_v5_gn_8_157341
		miRNA-4046	Lsat_1_v5_gn_1_60901	miRNA-1640	Lsat_1_v5_gn_5_148881
		miRNA-4046	Lsat_1_v5_gn_1_60921	miRNA-3783	Lsat_1_v5_gn_2_59580
		miRNA-4046	Lsat_1_v5_gn_7_35180	miRNA-975	Lsat_1_v5_gn_9_58201
		miRNA-4046	Lsat_1_v5_gn_7_97721	miRNA-3522	Lsat_1_v5_gn_5_133301
		miRNA-4046	Lsat_1_v5_gn_2_103001	miRNA-3522	Lsat_1_v5_gn_4_185120
		miRNA-4046	Lsat_1_v5_gn_4_9800	miRNA-3522	Lsat_1_v5_gn_3_66800
		miRNA-4046	Lsat_1_v5_gn_9_4140	miRNA-243	Lsat_1_v5_gn_5_72841
		miRNA-4046	Lsat_1_v5_gn_8_83101	miRNA-243	Lsat_1_v5_gn_8_108600
		miRNA-2490	Lsat_1_v5_gn_3_78621	miRNA-5191	Lsat_1_v5_gn_9_36021
		miRNA-2490	Lsat_1_v5_gn_3_128721	miRNA-5191	Lsat_1_v5_gn_5_173681
		miRNA-2490	Lsat_1_v5_gn_4_153400	miRNA-5191	Lsat_1_v5_gn_9_18180
		miRNA-2490	Lsat_1_v5_gn_3_681	miRNA-5191	Lsat_1_v5_gn_9_14760
		miRNA-2490	Lsat_1_v5_gn_7_9261	miRNA-5191	Lsat_1_v5_gn_9_24581
		miRNA-2490	Lsat_1_v5_gn_6_3180	miRNA-5191	Lsat_1_v5_gn_9_24560
		miRNA-4041	Lsat_1_v5_gn_5_90800	miRNA-5191	Lsat_1_v5_gn_9_25840
		miRNA-3191	Lsat_1_v5_gn_5_72980	miRNA-5191	Lsat_1_v5_gn_5_71020
		miRNA-5191	Lsat_1_v5_gn_9_36021	miRNA-5191	Lsat_1_v5_gn_5_152961
		miRNA-5191	Lsat_1_v5_gn_5_173681	miRNA-5191	Lsat_1_v5_gn_5_71000
		miRNA-5191	Lsat_1_v5_gn_9_18180	miRNA-5191	Lsat_1_v5_gn_8_65560
		miRNA-5191	Lsat_1_v5_gn_9_14760	miRNA-5191	Lsat_1_v5_gn_6_15681
		miRNA-5191	Lsat_1_v5_gn_9_24581	miRNA-5191	Lsat_1_v5_gn_3_76181
		miRNA-5191	Lsat_1_v5_gn_9_24560	miRNA-5191	Lsat_1_v5_gn_3_76141
		miRNA-5191	Lsat_1_v5_gn_9_25840	miRNA-5191	Lsat_1_v5_gn_9_34320
		miRNA-5191	Lsat_1_v5_gn_5_71020	miRNA-5191	Lsat_1_v5_gn_9_33140
		miRNA-5191	Lsat_1_v5_gn_5_152961	miRNA-5191	Lsat_1_v5_gn_8_73240
		miRNA-5191	Lsat_1_v5_gn_5_71000	miRNA-5191	Lsat_1_v5_gn_5_118620
		miRNA-5191	Lsat_1_v5_gn_8_65560	miRNA-5191	Lsat_1_v5_gn_8_12380
		miRNA-5191	Lsat_1_v5_gn_6_15681	miRNA-5191	Lsat_1_v5_gn_4_165041
		miRNA-5191	Lsat_1_v5_gn_3_76181	miRNA-5191	Lsat_1_v5_gn_9_24380
		miRNA-5191	Lsat_1_v5_gn_3_76141	miRNA-5191	Lsat_1_v5_gn_4_110620
		miRNA-5191	Lsat_1_v5_gn_9_34320	miRNA-2393	Lsat_1_v5_gn_6_109900
		miRNA-5191	Lsat_1_v5_gn_9_33140	miRNA-2541	Lsat_1_v5_gn_1_86001
		miRNA-5191	Lsat_1_v5_gn_8_73240	miRNA-2541	Lsat_1_v5_gn_1_86480
		miRNA-5191	Lsat_1_v5_gn_5_118620	miRNA-2541	Lsat_1_v5_gn_1_117861
		miRNA-5191	Lsat_1_v5_gn_8_12380	miRNA-2541	Lsat_1_v5_gn_5_55040
		miRNA-5191	Lsat_1_v5_gn_4_165041	miRNA-2541	Lsat_1_v5_gn_1_86641
		miRNA-5191	Lsat_1_v5_gn_9_24380	miRNA-2541	Lsat_1_v5_gn_6_78421
		miRNA-5191	Lsat_1_v5_gn_4_110620	miRNA-2541	Lsat_1_v5_gn_9_122720
		miRNA-3651	Lsat_1_v5_gn_5_90800	miRNA-2541	Lsat_1_v5_gn_1_88221
		miRNA-243	Lsat_1_v5_gn_5_72841	miRNA-2541	Lsat_1_v5_gn_0_37340
		miRNA-243	Lsat_1_v5_gn_8_108600	miRNA-2541	Lsat_1_v5_gn_1_89461
		miRNA-2393	Lsat_1_v5_gn_6_109900	miRNA-2541	Lsat_1_v5_gn_5_69681
		miRNA-2541	Lsat_1_v5_gn_1_86001	miRNA-2541	Lsat_1_v5_gn_1_86061
		miRNA-2541	Lsat_1_v5_gn_1_86480	miRNA-2541	Lsat_1_v5_gn_5_49081
		miRNA-2541	Lsat_1_v5_gn_1_117861	miRNA-2541	Lsat_1_v5_gn_1_86441
		miRNA-2541	Lsat_1_v5_gn_5_55040	miRNA-2541	Lsat_1_v5_gn_1_88381
		miRNA-2541	Lsat_1_v5_gn_1_86641	miRNA-2541	Lsat_1_v5_gn_1_88361
		miRNA-2541	Lsat_1_v5_gn_6_78421	miRNA-2541	Lsat_1_v5_gn_2_57021
		miRNA-2541	Lsat_1_v5_gn_9_122720	miRNA-2541	Lsat_1_v5_gn_1_90561
		miRNA-2541	Lsat_1_v5_gn_1_88221	miRNA-2541	Lsat_1_v5_gn_5_50580
		miRNA-2541	Lsat_1_v5_gn_0_37340	miRNA-2541	Lsat_1_v5_gn_3_95200
		miRNA-2541	Lsat_1_v5_gn_1_89461	miRNA-2541	Lsat_1_v5_gn_5_55640
		miRNA-2541	Lsat_1_v5_gn_5_69681	miRNA-2541	Lsat_1_v5_gn_5_57100
		miRNA-2541	Lsat_1_v5_gn_1_86061	miRNA-2541	Lsat_1_v5_gn_4_110861
		miRNA-2541	Lsat_1_v5_gn_5_49081	miRNA-2541	Lsat_1_v5_gn_5_56320
		miRNA-2541	Lsat_1_v5_gn_1_86441	miRNA-2541	Lsat_1_v5_gn_5_45920
		miRNA-2541	Lsat_1_v5_gn_1_88381	miRNA-2541	Lsat_1_v5_gn_1_88661
		miRNA-2541	Lsat_1_v5_gn_1_88361	miRNA-2541	Lsat_1_v5_gn_5_57381
		miRNA-2541	Lsat_1_v5_gn_2_57021	miRNA-2541	Lsat_1_v5_gn_5_42521
		miRNA-2541	Lsat_1_v5_gn_1_90561	miRNA-2541	Lsat_1_v5_gn_5_57060
		miRNA-2541	Lsat_1_v5_gn_5_50580	miRNA-2541	Lsat_1_v5_gn_6_78461
		miRNA-2541	Lsat_1_v5_gn_3_95200	miRNA-2541	Lsat_1_v5_gn_6_17600
		miRNA-2541	Lsat_1_v5_gn_5_55640	miRNA-2541	Lsat_1_v5_gn_4_162500
		miRNA-2541	Lsat_1_v5_gn_5_57100	miRNA-2541	Lsat_1_v5_gn_2_57901
		miRNA-2541	Lsat_1_v5_gn_4_110861	miRNA-2541	Lsat_1_v5_gn_5_54481
		miRNA-2541	Lsat_1_v5_gn_5_56320	miRNA-2541	Lsat_1_v5_gn_5_58101
		miRNA-2541	Lsat_1_v5_gn_5_45920	miRNA-2541	Lsat_1_v5_gn_1_86381
		miRNA-2541	Lsat_1_v5_gn_1_88661	miRNA-2541	Lsat_1_v5_gn_9_120080
		miRNA-2541	Lsat_1_v5_gn_5_57381	miRNA-2541	Lsat_1_v5_gn_1_104440
		miRNA-2541	Lsat_1_v5_gn_5_42521	miRNA-2541	Lsat_1_v5_gn_1_89060
		miRNA-2541	Lsat_1_v5_gn_5_57060	miRNA-2541	Lsat_1_v5_gn_1_87640
		miRNA-2541	Lsat_1_v5_gn_6_78461	miRNA-2541	Lsat_1_v5_gn_5_159001
		miRNA-2541	Lsat_1_v5_gn_6_17600	miRNA-2541	Lsat_1_v5_gn_6_74680
		miRNA-2541	Lsat_1_v5_gn_4_162500	miRNA-2541	Lsat_1_v5_gn_2_29880
		miRNA-2541	Lsat_1_v5_gn_2_57901	miRNA-2541	Lsat_1_v5_gn_6_74581
		miRNA-2541	Lsat_1_v5_gn_5_54481	miRNA-2541	Lsat_1_v5_gn_5_58120
		miRNA-2541	Lsat_1_v5_gn_5_58101	miRNA-2541	Lsat_1_v5_gn_5_54000
		miRNA-2541	Lsat_1_v5_gn_1_86381	miRNA-2541	Lsat_1_v5_gn_4_162801
		miRNA-2541	Lsat_1_v5_gn_9_120080	miRNA-2541	Lsat_1_v5_gn_1_89180
		miRNA-2541	Lsat_1_v5_gn_1_104440	miRNA-2541	Lsat_1_v5_gn_8_2701
		miRNA-2541	Lsat_1_v5_gn_1_89060	miRNA-2541	Lsat_1_v5_gn_5_54880
		miRNA-2541	Lsat_1_v5_gn_1_87640	miRNA-2541	Lsat_1_v5_gn_5_54841
		miRNA-2541	Lsat_1_v5_gn_5_159001	miRNA-2541	Lsat_1_v5_gn_1_90981
		miRNA-2541	Lsat_1_v5_gn_6_74680	miRNA-2541	Lsat_1_v5_gn_5_32641
		miRNA-2541	Lsat_1_v5_gn_2_29880	miRNA-2541	Lsat_1_v5_gn_8_102380
		miRNA-2541	Lsat_1_v5_gn_6_74581	miRNA-2541	Lsat_1_v5_gn_6_78320
		miRNA-2541	Lsat_1_v5_gn_5_58120	miRNA-2541	Lsat_1_v5_gn_1_45540
		miRNA-2541	Lsat_1_v5_gn_5_54000	miRNA-2541	Lsat_1_v5_gn_6_75300
		miRNA-2541	Lsat_1_v5_gn_4_162801	miRNA-2541	Lsat_1_v5_gn_1_45560
		miRNA-2541	Lsat_1_v5_gn_1_89180	miRNA-2541	Lsat_1_v5_gn_1_45420
		miRNA-2541	Lsat_1_v5_gn_8_2701	miRNA-2541	Lsat_1_v5_gn_8_75581
		miRNA-2541	Lsat_1_v5_gn_5_54880	miRNA-2541	Lsat_1_v5_gn_9_120221
		miRNA-2541	Lsat_1_v5_gn_5_54841	miRNA-2541	Lsat_1_v5_gn_6_75361
		miRNA-2541	Lsat_1_v5_gn_1_90981	miRNA-2541	Lsat_1_v5_gn_6_58800
		miRNA-2541	Lsat_1_v5_gn_5_32641	miRNA-2541	Lsat_1_v5_gn_1_82200
		miRNA-2541	Lsat_1_v5_gn_8_102380	miRNA-2541	Lsat_1_v5_gn_4_138740
		miRNA-2541	Lsat_1_v5_gn_6_78320	miRNA-2541	Lsat_1_v5_gn_1_92401
		miRNA-2541	Lsat_1_v5_gn_1_45540	miRNA-2541	Lsat_1_v5_gn_1_105021
		miRNA-2541	Lsat_1_v5_gn_6_75300	miRNA-2541	Lsat_1_v5_gn_7_10221
		miRNA-2541	Lsat_1_v5_gn_1_45560	miRNA-2541	Lsat_1_v5_gn_1_85181
		miRNA-2541	Lsat_1_v5_gn_1_45420	miRNA-2541	Lsat_1_v5_gn_1_49141
		miRNA-2541	Lsat_1_v5_gn_8_75581	miRNA-2541	Lsat_1_v5_gn_2_134361
		miRNA-2541	Lsat_1_v5_gn_9_120221	miRNA-2541	Lsat_1_v5_gn_4_162700
		miRNA-2541	Lsat_1_v5_gn_6_75361	miRNA-2541	Lsat_1_v5_gn_8_98661
		miRNA-2541	Lsat_1_v5_gn_6_58800	miRNA-725	Lsat_1_v5_gn_4_99501
		miRNA-2541	Lsat_1_v5_gn_1_82200
		miRNA-2541	Lsat_1_v5_gn_4_138740
		miRNA-2541	Lsat_1_v5_gn_1_92401
		miRNA-2541	Lsat_1_v5_gn_1_105021
		miRNA-2541	Lsat_1_v5_gn_7_10221
		miRNA-2541	Lsat_1_v5_gn_1_85181
		miRNA-2541	Lsat_1_v5_gn_1_49141
		miRNA-2541	Lsat_1_v5_gn_2_134361
		miRNA-2541	Lsat_1_v5_gn_4_162700
		miRNA-2541	Lsat_1_v5_gn_8_98661
		miRNA-725	Lsat_1_v5_gn_4_99501
