# Supplementary material for: Molecular basis of high temperature-induced bolting in lettuce revealed by multi-omics analysis
Source: BMC Genomics. 2022 Aug 12;23:580. doi: 10.1186/s12864-022-08814-z (PMC9373282; doi:10.1186/s12864-022-08814-z)
Supplement: Supplementary file 3 — Additional file 3. Table S2. Overlap between DEGs and DE miRNA targets during high temperature treatment at 2 day [file 12864_2022_8814_MOESM3_ESM.xlsx]

## Sheet: 2dRT_2dHT_DEGs_miRNA_intersecti
Table S2. Overlap between differentially expressed genes (DEGs) and DE miRNA targets during high temperature treatment at 2 day
Gene ID	Gene description
Lsat_1_v5_gn_4_150641	GA10197 gene product from transcript GA10197-RA | K01768 adenylate cyclase [EC:4.6.1.1]
Lsat_1_v5_gn_1_102180	hypothetical protein | K13457 disease resistance protein RPM1
Lsat_1_v5_gn_1_101761	hypothetical protein LOC100252764 | K13457 disease resistance protein RPM1
