# Supplementary material for: Molecular basis of high temperature-induced bolting in lettuce revealed by multi-omics analysis
Source: BMC Genomics. 2022 Aug 12;23:580. doi: 10.1186/s12864-022-08814-z (PMC9373282; doi:10.1186/s12864-022-08814-z)
Supplement: Supplementary file 4 — Additional file 4. Overlap between DEGs and DE miRNA targets during high temperature treatment at 8 day. [file 12864_2022_8814_MOESM4_ESM.xlsx]

## Sheet: 8dRT_8dHT_DEGs_miRNA_intersecti
Table S3. Overlap between DEGs and DE miRNA during high temperature treatment at 8 day
Gene ID	Gene description
Lsat_1_v5_gn_4_54820	Zeta-carotene desaturase, chloroplast precursor, putative (EC:1.14.99.30) | K00514 zeta-carotene desaturase [EC:1.14.99.30]
Lsat_1_v5_gn_8_159221	Zeta-carotene desaturase, chloroplast precursor, putative (EC:1.14.99.30) | K00514 zeta-carotene desaturase [EC:1.14.99.30]
Lsat_1_v5_gn_4_109600	-
Lsat_1_v5_gn_9_53381	-
Lsat_1_v5_gn_3_78621	-
Lsat_1_v5_gn_5_154601	Os05g0456300 | K00002 alcohol dehydrogenase (NADP+) [EC:1.1.1.2]
Lsat_1_v5_gn_4_22080	-
Lsat_1_v5_gn_5_72841	-
Lsat_1_v5_gn_8_108600	-
Lsat_1_v5_gn_7_97821	FLS2 | FLS2 (FLAGELLIN-SENSITIVE 2) | ATP binding / kinase / protein binding / protein serine / threonine kinase / transmembrane receptor protein serine / threonine kinase | K13420 LRR receptor-like serine / threonine-protein kinase FLS2 [EC:2.7.11.1]
Lsat_1_v5_gn_7_97721	FLS2 | FLS2 (FLAGELLIN-SENSITIVE 2) | ATP binding / kinase / protein binding / protein serine / threonine kinase / transmembrane receptor protein serine / threonine kinase | K13420 LRR receptor-like serine / threonine-protein kinase FLS2 [EC:2.7.11.1]
Lsat_1_v5_gn_2_103001	-
Lsat_1_v5_gn_1_86480	protein kinase family protein | K04733 interleukin-1 receptor-associated kinase 4 [EC:2.7.11.1]
Lsat_1_v5_gn_5_57100	protein kinase family protein | K04733 interleukin-1 receptor-associated kinase 4 [EC:2.7.11.1]
Lsat_1_v5_gn_9_120080	protein kinase family protein | K04733 interleukin-1 receptor-associated kinase 4 [EC:2.7.11.1]
Lsat_1_v5_gn_1_89060	protein kinase family protein | K04733 interleukin-1 receptor-associated kinase 4 [EC:2.7.11.1]
Lsat_1_v5_gn_6_74581	protein kinase family protein | K04733 interleukin-1 receptor-associated kinase 4 [EC:2.7.11.1]
Lsat_1_v5_gn_5_58120	protein kinase family protein | K04733 interleukin-1 receptor-associated kinase 4 [EC:2.7.11.1]
Lsat_1_v5_gn_4_162801	protein kinase family protein | K04733 interleukin-1 receptor-associated kinase 4 [EC:2.7.11.1]
Lsat_1_v5_gn_5_54841	hypothetical protein | K04512 dishevelled associated activator of morphogenesis
Lsat_1_v5_gn_8_102380	-
Lsat_1_v5_gn_9_120221	protein kinase family protein | K04733 interleukin-1 receptor-associated kinase 4 [EC:2.7.11.1]
