# Supplementary material for: Molecular basis of high temperature-induced bolting in lettuce revealed by multi-omics analysis
Source: BMC Genomics. 2022 Aug 12;23:580. doi: 10.1186/s12864-022-08814-z (PMC9373282; doi:10.1186/s12864-022-08814-z)
Supplement: Supplementary file 5 — Additional file 5. Overlap between DEGs and DE miRNA targets during high temperature treatment at 24 day. [file 12864_2022_8814_MOESM5_ESM.xlsx]

## Sheet: 24dRT_24dHT_DEG_miRNA_intersect
Table S4. Overlap between DEGs and DE miRNA targets during high temperature treatment at 24 day
Gene ID	Gene description
Lsat_1_v5_gn_9_122981	h2afy, MGC136891, wu:fa93c12, zgc:136891 | H2A histone family, member Y | K11251 histone H2A
Lsat_1_v5_gn_8_159221	Zeta-carotene desaturase, chloroplast precursor, putative (EC:1.14.99.30) | K00514 zeta-carotene desaturase [EC:1.14.99.30]
Lsat_1_v5_gn_8_159080	Zeta-carotene desaturase, chloroplast precursor, putative (EC:1.14.99.30) | K00514 zeta-carotene desaturase [EC:1.14.99.30]
Lsat_1_v5_gn_8_31081	hypothetical protein LOC100249305 | K00232 acyl-CoA oxidase [EC:1.3.3.6]
Lsat_1_v5_gn_3_111041	nucleobase:cation symporter | K03457 nucleobase:cation symporter-1, NCS1 family
Lsat_1_v5_gn_1_10440	-
Lsat_1_v5_gn_1_43980	hypothetical protein | K00666 fatty-acyl-CoA synthase [EC:6.2.1.-]
Lsat_1_v5_gn_8_157940	FLS2 | FLS2 (FLAGELLIN-SENSITIVE 2) | ATP binding / kinase / protein binding / protein serine / threonine kinase / transmembrane receptor protein serine / threonine kinase | K13420 LRR receptor-like serine / threonine-protein kinase FLS2 [EC:2.7.11.1]
Lsat_1_v5_gn_8_157881	hypothetical protein | K13420 LRR receptor-like serine / threonine-protein kinase FLS2 [EC:2.7.11.1]
Lsat_1_v5_gn_5_42060	hypothetical protein | K13420 LRR receptor-like serine / threonine-protein kinase FLS2 [EC:2.7.11.1]
Lsat_1_v5_gn_8_138400	FLS2 | FLS2 (FLAGELLIN-SENSITIVE 2) | ATP binding / kinase / protein binding / protein serine / threonine kinase / transmembrane receptor protein serine / threonine kinase | K13420 LRR receptor-like serine / threonine-protein kinase FLS2 [EC:2.7.11.1]
Lsat_1_v5_gn_8_138120	hypothetical protein | K13420 LRR receptor-like serine / threonine-protein kinase FLS2 [EC:2.7.11.1]
Lsat_1_v5_gn_8_138040	FLS2 | FLS2 (FLAGELLIN-SENSITIVE 2) | ATP binding / kinase / protein binding / protein serine / threonine kinase / transmembrane receptor protein serine / threonine kinase | K13420 LRR receptor-like serine / threonine-protein kinase FLS2 [EC:2.7.11.1]
Lsat_1_v5_gn_8_132500	FLS2 | FLS2 (FLAGELLIN-SENSITIVE 2) | ATP binding / kinase / protein binding / protein serine / threonine kinase / transmembrane receptor protein serine / threonine kinase | K13420 LRR receptor-like serine / threonine-protein kinase FLS2 [EC:2.7.11.1]
Lsat_1_v5_gn_1_12340	-
Lsat_1_v5_gn_2_57021	protein kinase family protein | K04733 interleukin-1 receptor-associated kinase 4 [EC:2.7.11.1]
Lsat_1_v5_gn_5_57100	protein kinase family protein | K04733 interleukin-1 receptor-associated kinase 4 [EC:2.7.11.1]
Lsat_1_v5_gn_5_56320	hypothetical protein | K04512 dishevelled associated activator of morphogenesis
Lsat_1_v5_gn_4_162500	protein kinase family protein | K04733 interleukin-1 receptor-associated kinase 4 [EC:2.7.11.1]
Lsat_1_v5_gn_5_54841	hypothetical protein | K04512 dishevelled associated activator of morphogenesis
Lsat_1_v5_gn_8_102380	-
