# Supplementary material for: Molecular basis of high temperature-induced bolting in lettuce revealed by multi-omics analysis
Source: BMC Genomics. 2022 Aug 12;23:580. doi: 10.1186/s12864-022-08814-z (PMC9373282; doi:10.1186/s12864-022-08814-z)
Supplement: Supplementary file 6 — Additional file 6. Differentially methylated loci. [file 12864_2022_8814_MOESM6_ESM.xlsx]

## Sheet: Sheet1
Table S5. Differentially methylated loci (DML)
HT2 vs C2	Total	genebody	Intergenic	promoter	exon	Intron
DML	1226	67	1158	44	61	6
HT8 vs C8	Total	genebody	Intergenic	promoter	exon	Intron
DML	1532	183	1348	19	112	71
HT24 vs C24	Total	genebody	Intergenic	promoter	exon	Intron
DML	2236	358	1877	76	288	70
