# Supplementary material for: Molecular basis of high temperature-induced bolting in lettuce revealed by multi-omics analysis
Source: BMC Genomics. 2022 Aug 12;23:580. doi: 10.1186/s12864-022-08814-z (PMC9373282; doi:10.1186/s12864-022-08814-z)
Supplement: Supplementary file 7 — Additional file 7. DMR-associated genes. [file 12864_2022_8814_MOESM7_ESM.xlsx]

## Sheet: DEG_miRNA_target_genes
Table S6. DMR-associated genes
HT2 vs C2	HT8 vs C8	HT24 vs C24
Lsat_1_v5_gn_2_89801	Lsat_1_v5_gn_1_98181	Lsat_1_v5_gn_1_4620
Lsat_1_v5_gn_2_89820	Lsat_1_v5_gn_2_50780	Lsat_1_v5_gn_1_18940
Lsat_1_v5_gn_2_120401	Lsat_1_v5_gn_2_50801	Lsat_1_v5_gn_1_54400
Lsat_1_v5_gn_7_920	Lsat_1_v5_gn_2_72721	Lsat_1_v5_gn_1_107740
Lsat_1_v5_gn_8_140740	Lsat_1_v5_gn_2_89801	Lsat_1_v5_gn_1_128740
Lsat_1_v5_gn_9_5941	Lsat_1_v5_gn_4_33340	Lsat_1_v5_gn_2_28900
Lsat_1_v5_gn_9_64740	Lsat_1_v5_gn_4_81280	Lsat_1_v5_gn_2_67460
	Lsat_1_v5_gn_5_50421	Lsat_1_v5_gn_2_124880
	Lsat_1_v5_gn_5_55660	Lsat_1_v5_gn_4_98041
	Lsat_1_v5_gn_6_53901	Lsat_1_v5_gn_5_47301
	Lsat_1_v5_gn_6_69081	Lsat_1_v5_gn_5_50401
	Lsat_1_v5_gn_7_920	Lsat_1_v5_gn_5_123420
	Lsat_1_v5_gn_7_35340	Lsat_1_v5_gn_0_15580
	Lsat_1_v5_gn_7_45180	Lsat_1_v5_gn_6_71181
	Lsat_1_v5_gn_7_103521	Lsat_1_v5_gn_6_84061
	Lsat_1_v5_gn_8_1800	Lsat_1_v5_gn_6_98621
	Lsat_1_v5_gn_8_1820	Lsat_1_v5_gn_7_920
	Lsat_1_v5_gn_8_63241	Lsat_1_v5_gn_7_31081
		Lsat_1_v5_gn_7_45180
		Lsat_1_v5_gn_7_44320
		Lsat_1_v5_gn_7_47140
		Lsat_1_v5_gn_0_15641
		Lsat_1_v5_gn_7_103521
		Lsat_1_v5_gn_8_1800
		Lsat_1_v5_gn_8_1820
		Lsat_1_v5_gn_8_66301
		Lsat_1_v5_gn_8_116041
		Lsat_1_v5_gn_8_140141
		Lsat_1_v5_gn_9_18660
		Lsat_1_v5_gn_9_89280
