# Supplementary material for: Molecular basis of high temperature-induced bolting in lettuce revealed by multi-omics analysis
Source: BMC Genomics. 2022 Aug 12;23:580. doi: 10.1186/s12864-022-08814-z (PMC9373282; doi:10.1186/s12864-022-08814-z)
Supplement: Supplementary file 8 — Additional file 8. Overlap between DEGs and DMR-associated genes during high temperature treatment at 8 day. [file 12864_2022_8814_MOESM8_ESM.xlsx]

## Sheet: 2dRT_2dHT_DEGs_miRNA_intersecti
Table S7. Overlap between DEGs and DMR-associated genes during high temperature treatment at 8 day
Gene ID	Gene description
Lsat_1_v5_gn_7_45180	hypothetical protein | K06653 CDK inhibitor PHO81
Lsat_1_v5_gn_4_33340	-
