# Supplementary material for: Molecular basis of high temperature-induced bolting in lettuce revealed by multi-omics analysis
Source: BMC Genomics. 2022 Aug 12;23:580. doi: 10.1186/s12864-022-08814-z (PMC9373282; doi:10.1186/s12864-022-08814-z)
Supplement: Supplementary file 9 — Additional file 9. Overlap between DEGs and DMR-associated genes during high temperature treatment at 24 day. [file 12864_2022_8814_MOESM9_ESM.xlsx]

## Sheet: 2dRT_2dHT_DEGs_miRNA_intersecti
Table S8. Overlap between DEGs and DMR-associated genes during high temperature treatment at 24 day
Gene ID	Gene description
Lsat_1_v5_gn_7_45180	hypothetical protein | K06653 CDK inhibitor PHO81
Lsat_1_v5_gn_7_44320	hypothetical protein LOC100248939 | K03715 1,2-diacylglycerol 3-beta-galactosyltransferase [EC:2.4.1.46]
Lsat_1_v5_gn_5_47301	-
Lsat_1_v5_gn_2_124880	-
Lsat_1_v5_gn_1_18940	similar to long-chain-fatty-acid-CoA ligase | K01897 long-chain acyl-CoA synthetase [EC:6.2.1.3]
